# Supplementary material for: An Exceptionally Active and Highly Selective Perchlorate Transporter Containing a Trimesic Amide Scaffold
Source: Molecules. 2024 Mar 1;29(5):1118. doi: 10.3390/molecules29051118 (PMC10935042; doi:10.3390/molecules29051118)
Supplement: Supplementary file 1 [file molecules-29-01118-s001.zip]

Archive with 1 entries (1 files):
- molecules-2881221-supplementary.pdf
